# Supplementary material for: Sigma-1 Receptor Modulation by Ligands Coordinates Cancer Cell Energy Metabolism
Source: Biomolecules. 2022 May 30;12(6):762. doi: 10.3390/biom12060762 (PMC9221035; doi:10.3390/biom12060762)
Supplement: Supplementary file 1 [file biomolecules-12-00762-s001.zip]

Archive with 1 entries (1 files):
- biomolecules-1693757-supplementary.pdf
